# Supplementary material for: Low-profile prosthetic foot stiffness category and size, and shoes affect axial and torsional stiffness and hysteresis
Source: Front Rehabil Sci. 2024 Feb 28;5:1290092. doi: 10.3389/fresc.2024.1290092 (PMC10932964; doi:10.3389/fresc.2024.1290092)
Supplement: Supplementary file 2 [file Datasheet2.csv]

Test	Stiff_cat	Size	No_Shoe/Shoe	Kavg_load	Kavg_unload	Per_hysteresis	linear_adj_rsq	quad_adj_rsq	Ktors_avg_load	Ktors_avg_unload	ang_linear_adj_rsq	ang_quad_adj_rsq
midfoot	cat1	24	No Shoe	199.06	211.29	15.97	0.97	0.99	NaN	NaN	NaN	NaN
midfoot	cat1	24	Shoe	113.08	125.97	24.51	0.98	1	NaN	NaN	NaN	NaN
midfoot	cat1	25	No Shoe	177.53	194.47	16.93	0.95	1	NaN	NaN	NaN	NaN
midfoot	cat1	25	Shoe	83.83	92.75	24.57	0.94	1	NaN	NaN	NaN	NaN
midfoot	cat1	26	No Shoe	103.5	118.81	21.33	0.93	0.99	NaN	NaN	NaN	NaN
midfoot	cat1	26	Shoe	77.15	91.45	27.59	0.93	0.99	NaN	NaN	NaN	NaN
midfoot	cat2	24	No Shoe	208.04	223.17	14.72	0.95	1	NaN	NaN	NaN	NaN
midfoot	cat2	24	Shoe	114.68	127.18	27.04	0.97	1	NaN	NaN	NaN	NaN
midfoot	cat2	25	No Shoe	204.59	219.83	14.58	0.95	1	NaN	NaN	NaN	NaN
midfoot	cat2	25	Shoe	107.81	120.57	26.8	0.95	1	NaN	NaN	NaN	NaN
midfoot	cat2	26	No Shoe	127.22	144.77	20.13	0.91	0.99	NaN	NaN	NaN	NaN
midfoot	cat2	26	Shoe	87.37	98.9	26.27	0.96	1	NaN	NaN	NaN	NaN
midfoot	cat3	24	No Shoe	256.41	268.31	15.04	0.98	1	NaN	NaN	NaN	NaN
midfoot	cat3	24	Shoe	121.62	136.31	27.97	0.97	1	NaN	NaN	NaN	NaN
midfoot	cat3	25	No Shoe	180.58	195.97	15.47	0.97	1	NaN	NaN	NaN	NaN
midfoot	cat3	25	Shoe	107.02	118.4	25.38	0.96	1	NaN	NaN	NaN	NaN
midfoot	cat3	26	No Shoe	178.78	196.7	15.95	0.93	1	NaN	NaN	NaN	NaN
midfoot	cat3	26	Shoe	101.85	116.87	24.8	0.95	1	NaN	NaN	NaN	NaN
midfoot	cat3	29	No Shoe	98.42	105.3	11.67	0.89	1	NaN	NaN	NaN	NaN
midfoot	cat3	29	Shoe	65.64	79.85	28.25	0.91	0.99	NaN	NaN	NaN	NaN
midfoot	cat3	28	No Shoe	106	112.02	12.32	0.93	1	NaN	NaN	NaN	NaN
midfoot	cat3	28	Shoe	56.21	60.21	19.46	0.89	0.99	NaN	NaN	NaN	NaN
midfoot	cat4	24	No Shoe	279.41	295.48	16.42	0.97	0.99	NaN	NaN	NaN	NaN
midfoot	cat4	24	Shoe	133.74	145.19	27.18	0.98	1	NaN	NaN	NaN	NaN
midfoot	cat4	25	No Shoe	220.2	232.79	16.04	0.96	1	NaN	NaN	NaN	NaN
midfoot	cat4	25	Shoe	124.99	138.32	24.93	0.96	1	NaN	NaN	NaN	NaN
midfoot	cat4	26	No Shoe	186.87	209.21	17.65	0.92	0.99	NaN	NaN	NaN	NaN
midfoot	cat4	26	Shoe	106.56	121.96	25.66	0.95	1	NaN	NaN	NaN	NaN
midfoot	cat4	27	No Shoe	140.62	154.48	16.48	0.93	1	NaN	NaN	NaN	NaN
midfoot	cat4	27	Shoe	89.92	107.17	29.6	0.93	0.98	NaN	NaN	NaN	NaN
midfoot	cat4	28	No Shoe	122.32	127.75	11.87	0.95	1	NaN	NaN	NaN	NaN
midfoot	cat4	28	Shoe	97.9	102.97	19.28	0.98	1	NaN	NaN	NaN	NaN
midfoot	cat4	29	No Shoe	104.04	110.81	10.7	0.89	0.99	NaN	NaN	NaN	NaN
midfoot	cat4	29	Shoe	75.83	90.89	26.82	0.92	1	NaN	NaN	NaN	NaN
midfoot	cat5	24	No Shoe	292.18	298.65	15.16	0.98	1	NaN	NaN	NaN	NaN
midfoot	cat5	24	Shoe	128.04	143.79	27.21	0.96	0.99	NaN	NaN	NaN	NaN
midfoot	cat5	25	No Shoe	280.49	301.78	15.16	0.96	1	NaN	NaN	NaN	NaN
midfoot	cat5	25	Shoe	150.58	163.84	25.23	0.97	1	NaN	NaN	NaN	NaN
midfoot	cat5	26	No Shoe	226.79	233.92	13.3	0.95	1	NaN	NaN	NaN	NaN
midfoot	cat5	26	Shoe	126.29	139.37	23.93	0.97	1	NaN	NaN	NaN	NaN
midfoot	cat5	27	No Shoe	150.75	164.41	14.24	0.93	0.99	NaN	NaN	NaN	NaN
midfoot	cat5	27	Shoe	102.03	120.33	28.03	0.94	0.99	NaN	NaN	NaN	NaN
midfoot	cat5	28	No Shoe	174.37	182.37	14.29	0.96	1	NaN	NaN	NaN	NaN
midfoot	cat5	28	Shoe	107.26	110.3	21.37	0.96	1	NaN	NaN	NaN	NaN
midfoot	cat5	29	No Shoe	152.61	162.26	11.77	0.95	1	NaN	NaN	NaN	NaN
midfoot	cat5	29	Shoe	95.45	113.64	27.43	0.93	1	NaN	NaN	NaN	NaN
midfoot	cat6	25	No Shoe	244.53	255.89	15.32	0.96	1	NaN	NaN	NaN	NaN
midfoot	cat6	25	Shoe	134.83	146.91	26.29	0.97	1	NaN	NaN	NaN	NaN
midfoot	cat6	26	No Shoe	240.32	245.87	12.54	0.96	1	NaN	NaN	NaN	NaN
midfoot	cat6	26	Shoe	120.23	134.78	24.8	0.96	1	NaN	NaN	NaN	NaN
midfoot	cat6	27	No Shoe	161.9	171.89	13.86	0.93	0.99	NaN	NaN	NaN	NaN
midfoot	cat6	27	Shoe	109.61	131.45	28.05	0.93	1	NaN	NaN	NaN	NaN
midfoot	cat6	28	No Shoe	201.21	212.27	12.19	0.97	0.99	NaN	NaN	NaN	NaN
midfoot	cat6	28	Shoe	121.47	128.59	20.66	0.98	1	NaN	NaN	NaN	NaN
midfoot	cat6	29	No Shoe	183.66	191.42	11.6	0.96	0.99	NaN	NaN	NaN	NaN
midfoot	cat6	29	Shoe	103.47	124.55	26.53	0.92	1	NaN	NaN	NaN	NaN
midfoot	cat7	26	No Shoe	236.31	245.5	12.6	0.93	0.99	NaN	NaN	NaN	NaN
midfoot	cat7	26	Shoe	133.93	145.52	23.05	0.95	1	NaN	NaN	NaN	NaN
midfoot	cat7	27	No Shoe	199.21	211.18	12.93	0.96	0.99	NaN	NaN	NaN	NaN
midfoot	cat7	27	Shoe	124.59	143.23	26.04	0.94	0.99	NaN	NaN	NaN	NaN
midfoot	cat7	28	No Shoe	225.7	235.89	11.33	0.97	0.99	NaN	NaN	NaN	NaN
midfoot	cat7	28	Shoe	146.89	148.66	20.2	0.99	1	NaN	NaN	NaN	NaN
midfoot	cat7	29	No Shoe	207.21	217.14	11.71	0.97	0.99	NaN	NaN	NaN	NaN
midfoot	cat7	29	Shoe	115.04	136.9	25.89	0.93	1	NaN	NaN	NaN	NaN
midfoot	cat8	27	No Shoe	231.6	242.72	12.52	0.97	1	NaN	NaN	NaN	NaN
midfoot	cat8	27	Shoe	132.91	151.92	25.61	0.93	1	NaN	NaN	NaN	NaN
heel	cat1	24	No Shoe	35.8	36.37	9.1	0.94	1	0.05	0.06	0.94	1
heel	cat1	24	Shoe	25.18	29.15	32.96	0.91	0.99	0.04	0.04	0.94	0.99
heel	cat1	25	No Shoe	35.59	35.23	9.09	0.96	1	0.07	0.07	0.97	1
heel	cat1	25	Shoe	23.27	26.58	24	0.95	1	0.04	0.05	0.97	1
heel	cat1	26	No Shoe	30.91	30.8	9.36	0.94	0.99	0.07	0.07	0.94	0.99
heel	cat1	26	Shoe	23.3	24.96	23.72	0.92	0.99	0.05	0.05	0.94	0.98
heel	cat2	24	No Shoe	38.97	39.09	9.99	0.96	0.99	0.06	0.06	0.96	0.99
heel	cat2	24	Shoe	28.44	33.16	25.25	0.94	0.99	0.04	0.04	0.96	1
heel	cat2	25	No Shoe	43.84	44.42	10.31	0.95	1	0.08	0.09	0.96	1
heel	cat2	25	Shoe	32.38	36.34	25	0.96	1	0.06	0.06	0.97	1
heel	cat2	26	No Shoe	38.85	40.25	10.54	0.89	0.91	0.09	0.1	0.9	0.92
heel	cat2	26	Shoe	29.81	33.14	23.35	0.92	0.97	0.07	0.07	0.94	0.98
heel	cat3	24	No Shoe	44.43	44.46	9.75	0.96	1	0.07	0.07	0.97	1
heel	cat3	24	Shoe	32.43	38.22	25.53	0.94	0.99	0.05	0.05	0.96	1
heel	cat3	26	No Shoe	44.33	44.6	8.85	0.92	0.99	0.11	0.11	0.93	0.99
heel	cat3	26	Shoe	29.78	33.68	22.03	0.93	0.99	0.07	0.07	0.95	1
heel	cat3	25	No Shoe	44.31	44.83	8.74	0.95	1	0.08	0.09	0.96	0.99
heel	cat3	25	Shoe	30	34.69	23.32	0.94	0.99	0.05	0.06	0.96	1
heel	cat3	29	No Shoe	34.71	34.55	6.08	0.97	1	0.14	0.14	0.97	1
heel	cat3	29	Shoe	26.71	31.24	21.39	0.9	0.97	0.1	0.12	0.92	0.99
heel	cat3	28	No Shoe	31.62	32.17	5.64	0.96	1	0.11	0.11	0.97	1
heel	cat3	28	Shoe	24.75	26.35	16.61	0.95	1	0.08	0.09	0.96	1
heel	cat4	24	No Shoe	50.66	51.8	11.08	0.93	0.99	0.08	0.08	0.94	0.99
heel	cat4	24	Shoe	34.43	40.74	26.72	0.91	0.99	0.05	0.05	0.94	0.99
heel	cat4	25	No Shoe	53.8	53.99	9.65	0.96	1	0.1	0.1	0.97	1
heel	cat4	25	Shoe	35.54	40.36	22.33	0.94	0.99	0.06	0.07	0.96	1
heel	cat4	26	No Shoe	47.07	47.45	7.89	0.94	0.99	0.11	0.11	0.95	0.99
heel	cat4	26	Shoe	33.37	37.67	21.72	0.92	0.99	0.07	0.08	0.94	0.99
heel	cat4	27	No Shoe	45.8	46.38	7.81	0.95	0.99	0.13	0.13	0.96	0.99
heel	cat4	27	Shoe	37.49	43.27	21.77	0.9	0.99	0.1	0.12	0.92	0.99
heel	cat4	28	No Shoe	38.88	39.17	4.93	0.95	1	0.13	0.13	0.95	1
heel	cat4	28	Shoe	32.25	35.19	17.74	0.93	0.99	0.11	0.11	0.94	1
heel	cat4	29	No Shoe	40.87	40.68	5.92	0.97	1	0.17	0.17	0.97	1
heel	cat4	29	Shoe	30.68	37.16	21.89	0.91	0.99	0.12	0.14	0.92	0.99
heel	cat5	24	No Shoe	57.94	58.38	9.82	0.96	1	0.09	0.09	0.97	1
heel	cat5	24	Shoe	39.12	46.32	25.44	0.91	0.99	0.05	0.05	0.97	1
heel	cat5	25	No Shoe	56.2	57.28	9.86	0.95	0.99	0.11	0.11	0.96	1
heel	cat5	25	Shoe	40.53	45.49	22.27	0.93	1	0.07	0.08	0.95	1
heel	cat5	26	No Shoe	54.72	55.62	8.35	0.93	0.99	0.13	0.13	0.93	0.99
heel	cat5	26	Shoe	40.78	47.25	23.4	0.91	0.99	0.09	0.11	0.93	1
heel	cat5	27	No Shoe	49.09	49.98	8.86	0.94	0.99	0.14	0.14	0.95	0.99
heel	cat5	27	Shoe	44	49.22	20.67	0.89	0.98	0.12	0.13	0.91	0.99
heel	cat5	28	No Shoe	51.89	53.02	6.57	0.94	0.99	0.18	0.18	0.94	1
heel	cat5	28	Shoe	38.22	42.72	19.2	0.91	0.99	0.13	0.14	0.93	1
heel	cat5	29	No Shoe	48.39	48.77	6.36	0.94	0.99	0.2	0.2	0.94	0.99
heel	cat5	29	Shoe	37.45	42.82	19.71	0.88	0.99	0.15	0.17	0.89	0.99
heel	cat6	25	No Shoe	68.26	68.51	8.99	0.97	1	0.13	0.13	0.97	1
heel	cat6	25	Shoe	42.21	47.21	21.28	0.94	1	0.08	0.08	0.96	1
heel	cat6	26	No Shoe	57.65	58.55	7.79	0.95	0.99	0.14	0.14	0.96	1
heel	cat6	26	Shoe	38.21	43.22	20.29	0.92	0.99	0.08	0.09	0.95	1
heel	cat6	27	No Shoe	51.84	53.18	8	0.96	1	0.15	0.15	0.96	1
heel	cat6	27	Shoe	39.92	43.59	19.77	0.92	0.99	0.11	0.12	0.94	0.99
heel	cat6	28	No Shoe	51.92	52.82	5.56	0.93	1	0.18	0.18	0.94	1
heel	cat6	28	Shoe	38.12	41.73	17.6	0.92	0.99	0.13	0.14	0.94	1
heel	cat6	29	No Shoe	56.06	56.46	5.96	0.95	1	0.23	0.23	0.96	1
heel	cat6	29	Shoe	40.5	46.56	19.56	0.89	0.99	0.16	0.18	0.91	0.99
heel	cat7	26	No Shoe	67.25	67.41	7.15	0.96	1	0.16	0.16	0.96	1
heel	cat7	26	Shoe	42.21	47.83	20.23	0.92	1	0.09	0.1	0.95	1
heel	cat7	27	No Shoe	58.74	59.6	8.58	0.94	1	0.17	0.17	0.95	1
heel	cat7	27	Shoe	47.09	51.55	20.8	0.89	0.99	0.13	0.14	0.91	0.99
heel	cat7	28	No Shoe	59.07	59.81	5.58	0.94	1	0.2	0.21	0.94	1
heel	cat7	28	Shoe	42.9	47.21	17.38	0.91	0.99	0.14	0.15	0.93	1
heel	cat7	29	No Shoe	60.88	61.46	6.12	0.95	0.99	0.25	0.25	0.95	0.99
heel	cat7	29	Shoe	41.04	46.84	18.76	0.9	0.99	0.16	0.18	0.92	0.99
heel	cat8	27	No Shoe	67.4	68.62	8.35	0.95	1	0.2	0.2	0.95	1
heel	cat8	27	Shoe	49.65	54.02	20.65	0.9	0.99	0.14	0.14	0.93	1
forefoot	cat1	24	No Shoe	32.33	32.72	11.01	0.95	1	0.79	0.82	0.94	1
forefoot	cat1	24	Shoe	33.32	34.21	16.02	0.97	1	0.83	0.85	0.96	1
forefoot	cat1	25	No Shoe	25.57	25.8	9.16	0.93	0.99	0.72	0.73	0.93	1
forefoot	cat1	25	Shoe	29.99	32.13	18.5	0.96	1	0.85	0.91	0.95	1
forefoot	cat1	26	No Shoe	29.72	29.45	10.95	0.93	0.99	0.93	0.95	0.92	0.97
forefoot	cat1	26	Shoe	28.8	30.68	17.93	0.95	1	0.91	0.98	0.94	1
forefoot	cat2	24	No Shoe	36.12	37.48	9.86	0.93	1	0.9	0.95	0.92	1
forefoot	cat2	24	Shoe	33.41	35.12	16.61	0.96	1	0.83	0.88	0.96	1
forefoot	cat2	25	No Shoe	30.09	31.05	8.9	0.95	1	0.86	0.89	0.95	1
forefoot	cat2	25	Shoe	32.72	34.59	19.23	0.97	0.99	0.92	0.98	0.97	1
forefoot	cat2	26	No Shoe	35.23	36.36	13.21	0.92	1	1.11	1.16	0.91	1
forefoot	cat2	26	Shoe	34.03	36.29	18.97	0.97	1	1.07	1.16	0.96	1
forefoot	cat3	24	No Shoe	45.39	48.16	11.47	0.94	1	1.12	1.21	0.94	1
forefoot	cat3	24	Shoe	40.28	42.08	16.16	0.96	1	0.99	1.05	0.95	0.99
forefoot	cat3	25	No Shoe	34.3	35.48	11.18	0.98	1	0.95	1	0.97	1
forefoot	cat3	25	Shoe	37.64	39.13	16.47	0.98	1	1.04	1.12	0.98	1
forefoot	cat3	26	No Shoe	34.11	35.64	11.55	0.95	1	1.09	1.13	0.94	0.98
forefoot	cat3	26	Shoe	34.26	36.36	16.95	0.97	1	1.08	1.18	0.96	0.99
forefoot	cat3	29	No Shoe	34.34	35.41	8.08	0.95	1	1.46	1.5	0.95	1
forefoot	cat3	29	Shoe	32.49	34.46	17.03	0.97	1	1.38	1.49	0.96	1
forefoot	cat3	28	No Shoe	34.04	34.25	9.14	0.94	1	1.32	1.35	0.93	0.99
forefoot	cat3	28	Shoe	36.04	37.63	16.38	0.96	1	1.38	1.49	0.96	1
forefoot	cat4	24	No Shoe	47.89	49.86	10.8	0.93	0.99	1.19	1.26	0.92	0.99
forefoot	cat4	24	Shoe	40.76	42.58	16.11	0.96	1	1.01	1.07	0.96	1
forefoot	cat4	25	No Shoe	38.74	39.93	8.64	0.94	0.99	1.1	1.13	0.94	0.99
forefoot	cat4	25	Shoe	42.97	45.22	15.8	0.96	1	1.21	1.3	0.96	1
forefoot	cat4	26	No Shoe	38.84	40.07	10.11	0.94	1	1.24	1.28	0.93	0.99
forefoot	cat4	26	Shoe	38.3	40.46	15.5	0.97	1	1.21	1.28	0.96	1
forefoot	cat4	27	No Shoe	35.71	36.7	10.43	0.94	1	1.25	1.29	0.93	0.99
forefoot	cat4	27	Shoe	39.32	42.86	19.64	0.97	1	1.38	1.51	0.97	1
forefoot	cat4	28	No Shoe	34.38	35.35	9.2	0.95	1	1.33	1.38	0.95	1
forefoot	cat4	28	Shoe	32.01	33.68	13.53	0.98	1	1.24	1.31	0.97	1
forefoot	cat4	29	No Shoe	37.97	38.6	7.14	0.96	1	1.62	1.66	0.95	1
forefoot	cat4	29	Shoe	35.41	38.14	16.69	0.97	1	1.53	1.65	0.97	1
forefoot	cat5	24	No Shoe	53.91	55.73	9.04	0.94	1	1.33	1.39	0.94	1
forefoot	cat5	24	Shoe	43.85	45.59	15.89	0.96	1	1.08	1.14	0.96	1
forefoot	cat5	25	No Shoe	42.83	43.73	8.76	0.96	1	1.2	1.23	0.95	1
forefoot	cat5	25	Shoe	44.93	47.15	15.46	0.97	1	1.27	1.34	0.97	1
forefoot	cat5	26	No Shoe	41.61	42.69	9.11	0.95	1	1.31	1.34	0.94	1
forefoot	cat5	26	Shoe	38.88	40.51	14.89	0.96	1	1.23	1.3	0.96	1
forefoot	cat5	27	No Shoe	36.24	37.57	9.44	0.95	1	1.27	1.32	0.94	1
forefoot	cat5	27	Shoe	39.23	41.98	17.03	0.97	0.99	1.37	1.48	0.97	1
forefoot	cat5	28	No Shoe	36.93	38.01	8.98	0.96	1	1.43	1.5	0.96	1
forefoot	cat5	28	Shoe	37.06	39.57	15.96	0.97	1	1.44	1.54	0.97	1
forefoot	cat5	29	No Shoe	37.88	38.68	8.02	0.95	1	1.62	1.66	0.95	1
forefoot	cat5	29	Shoe	41.3	43.89	17.02	0.97	1	1.75	1.88	0.97	0.99
forefoot	cat6	25	No Shoe	52.69	54.05	9.4	0.96	1	1.48	1.52	0.95	1
forefoot	cat6	25	Shoe	52.72	54.9	16.26	0.98	1	1.48	1.56	0.97	1
forefoot	cat6	26	No Shoe	45.67	46.31	8.6	0.95	1	1.43	1.47	0.94	1
forefoot	cat6	26	Shoe	48.04	49.86	14.69	0.96	1	1.51	1.6	0.96	1
forefoot	cat6	27	No Shoe	40.9	42.1	8.88	0.94	1	1.43	1.48	0.93	0.99
forefoot	cat6	27	Shoe	41.63	43.93	16.22	0.97	1	1.45	1.55	0.96	1
forefoot	cat6	28	No Shoe	37.53	38.79	9.16	0.95	1	1.45	1.51	0.95	1
forefoot	cat6	28	Shoe	44.97	46.89	14.39	0.97	1	1.74	1.82	0.96	0.99
forefoot	cat6	29	No Shoe	42.64	43.44	8.84	0.95	1	1.82	1.86	0.95	1
forefoot	cat6	29	Shoe	49.68	52.7	17.27	0.97	1	2.14	2.31	0.96	1
forefoot	cat7	26	No Shoe	54.84	55.67	8.89	0.95	1	1.72	1.76	0.95	1
forefoot	cat7	26	Shoe	54.42	56.55	14.33	0.96	1	1.71	1.82	0.96	1
forefoot	cat7	27	No Shoe	47.03	48.49	9.31	0.94	0.99	1.66	1.7	0.93	0.99
forefoot	cat7	27	Shoe	50.45	54.47	20.92	0.96	1	1.77	1.95	0.96	1
forefoot	cat7	28	No Shoe	48	48.84	8.6	0.96	1	1.87	1.92	0.96	1
forefoot	cat7	28	Shoe	49.66	51.4	13.66	0.98	1	1.93	2.01	0.97	1
forefoot	cat7	29	No Shoe	46.61	47.21	8.52	0.95	1	1.98	2.03	0.95	1
forefoot	cat7	29	Shoe	51.21	53.99	16.25	0.97	1	2.2	2.33	0.97	1
forefoot	cat8	27	No Shoe	53.54	54.47	8.95	0.94	1	1.87	1.92	0.94	1
forefoot	cat8	27	Shoe	52.5	55.73	16.13	0.96	1	1.84	1.96	0.96	1
